# Supplementary material for: Weighted gene co-expression network analysis identifies genes related to HG Type 0 resistance and verification of hub gene GmHg1
Source: Front Plant Sci. 2023 Jan 27;13:1118503. doi: 10.3389/fpls.2022.1118503 (PMC9911859; doi:10.3389/fpls.2022.1118503)
Supplement: Supplementary Table 1 — Analysis of promoter elements of GmHg1. [file DataSheet_2.xlsx]

## Sheet: Table S1
Names	Positions	Functions
ABRE	928（-）、929（+）	Cis-acting elements participate in abscisic acid reaction
ARE	10（+）、353（+）	Cis-acting regulatory elements necessary for anaerobic induction
Box4	510（+）、712（-）、692（-）、730（-）	Part of a conservative DNA module involved in photoreaction
CAAT-box	35（+）、66（-）、101（+）、142（+）	Co-cis-acting elements in promoter and enhancer region
CGTCA-motif	165（+）	Cis-acting regulatory elements involved in the reaction of methyl jasmonate
G-Box	928（-）	Cis-acting regulatory elements involved in light response
G-box	928（-）、1000（-）	Cis-acting regulatory elements involved in light response
GA-motif	1777（+）	Part of the light response element
GT1-motifs	310（-）、552（-）	Enhancer-like elements involved in hypoxia-specific induction
MBSI	158（+）	MYB binding sites regulated by flavonoid biosynthesis genes
TATA-box	538（-）、670（-）、600（+）、748（-）	Core promoter elements of transcriptional initiation-30
TATC-box	409（+）	Cis-acting elements in gibberellin response
TCT-motif	835（-）	Part of the light response element
TGACG-motif	165（-）	Cis-acting regulatory elements involved in the reaction of methyl jasmonate

## Sheet: Table S2
Treatments	P1	P2	P3	P4	P5	P6	P7	P8	P9	P10	P11	P12	P13	P14	P15
GmHg1-RNAi	8.21	7.39	7.53	6.81	8.71	8.22	7.87	9.65	5.28	8.67	7.83	6.73	7.26	8.59	7.39
GmHg1-ox	3.78	2.56	2.8	2.76	2.58	3.58	2.6	1.56	2.56	2.8	3.22	3.43	2.89	2.78	3.66
pCAMBIA3300	4.57	4.57	5.68	6.96	5.68	4.69	4.78	5.76	4.76	5.8	4.48	4.96	5.8	5.97	5.58

## Sheet: Table S3
Treatments	Average	Variance	Observed value	Poisson correlation coefficient	Hypothetical mean difference			P (T < = t) single tail	T single tail criticality	P (T < = t) double tail	P (T < = t) double tail criticality
GmHg1-RNAi	7.74	1.07	15	0.14	0	14	7.95	7.31e-07	1.76	1.46e-06	2.14
GmHg1-ox	2.9	0.32	15	-0.33	0	14	-9.04	1.61e-07	1.76	3.23e-07	2.14
pCAMBIA3300	5.34	0.5	15	-	-	-	-	-	-	-	-

## Sheet: Table S4
Primer name	Primer sequence
GmHg1-ox-F	AGAACACGGGGGACTATGATCACTAAAAAA
Gm Hg1-ox-R	ATCCTCTGTTTCTAGTCAGTGATGGTGATGGTGATGTCAATCAAATGACTT
RNAi-1	TTACATTTACAATTACCATGG
RNAi-2	TCGATTGGGCGCGCCCCATGG
RNAi-3	TGGATCCTAGGTGAGTCTAGA
RNAi-4	GGTCTTAATTAACTC TCTAGA
pCAMBIA3300-bar-F	GCGGTACCGGCAGGCTGAAG
pCAMBIA3300-bar-R	CCGCAGGAACCGCAGGAGTG
GmHg1-RNAi-F	TTGTGGGAAGGTAGAAAGAGG
GmHg1-RNAi-R	CGGAGAGAGTATAGATTTGGATTAG
qGmActin4-F	GTTTCAAGCTCTTGCTCGTAATCA
qGmActin4-R	GTGTCAGCCATACTGTCCCCATTT
qGmHg1-F	GGATTCGTAGATCGTAGAACGT
qGmHg1-R	TTTACATCCAAAGACAAAGGCG
qGlyma.09G027700-F	GAAGGGGAGAAAGAAGACATCA
qGlyma.09G027700-R	GACTTCTTTCATAGTTGGTCGC
qGlyma.06G109900-F	CTATTGGCTTGTAGGAATGTGC
qGlyma.06G109900-R	GTGTTGTTACAAAGAGAGCCTG
qGlyma.07G009700-F	GATGTGAGGTTTAAGGTCTGGA
qGlyma.07G009700-R	GAATCTGATTCATGCTCCTTGC
qGlyma.11G148500-F	TTTGGGCTTTGTATGTGTTAGC
qGlyma.11G148500-R	GCCAGAATTAGTACGTAGCTCT
qGlyma.10G035400-F	ACAATGCTAGGGTGTGTTACTT
qGlyma.10G035400-R	GCACAACATTACAAAGAGTAGGTG
qGlyma.15G265900-F	GCTTGTAACTGCATCAAATCCA
qGlyma.15G265900-R	TTTCAAGTTTCAACCCACCTTG
qGlyma.18G256400-F	CTTAATTGGTGCTGTTTTGTGC
qGlyma.18G256400-R	CAGCTAAAAAGCAAGCACATCT
qGlyma.10G210700-F	GATTTAGTGGACCAGAATTGCC
qGlyma.10G210700-R	CACGAGTCCAAACGCATATAAG
qGlyma.08G161700-F	GCCTGAATGTTGTTTCCAATCT
qGlyma.08G161700-R	ACTTGAACGCTATCCTTCACAT
qGlyma.10G058600-F	CAATGGACAACTTGCTTAGTCC
qGlyma.10G058600-R	CAATGGACAACTTGCTTAGTCC
qGlyma.03G036600-F	TATGTTGCGGTCAAAATCACTG
qGlyma.03G036600-R	GAGAACCATATTTGCATACAACTCG
